# Supplementary material for: Magmas Inhibition in Prostate Cancer: A Novel Target for Treatment-Resistant Disease
Source: Cancers (Basel). 2022 May 31;14(11):2732. doi: 10.3390/cancers14112732 (PMC9179500; doi:10.3390/cancers14112732)
Supplement: Supplementary file 1 [file cancers-14-02732-s001.zip]

Archive with 1 entries (1 files):
- cancers-1690907-supplementary.pdf
